# Supplementary material for: Identification of pigmented Serratia marcescens symbiotically associated with Rhynchophorus ferrugineus Olivier (Coleoptera: Curculionidae)
Source: Microbiologyopen. 2016 Jun 1;5(5):883–90. doi: 10.1002/mbo3.377 (PMC5061723; doi:10.1002/mbo3.377)
Supplement: Supplementary file 1 — Tables S1. Blast of 16S rDNA sequences versus NCBI 16S‐specific database. Tables S2. Blast of 16S rDNA sequences versus NCBI Genomes database. Table S3. Blast of groEL sequences versus NCBI Genomes database. Table S4. Blast of gyrB sequences versus NCBI Genomes database. Table S5. Blast of recA sequences versus NCBI Genomes database. Table S6. Blast of rpoB sequences versus NCBI Genomes database. [file MBO3-5-883-s001.xls]

## Sheet: Sup Tables
Sup Table 1: Blast of 16S rDNA sequences versus NCBI 16S specific database
Sample	Accession	Methods	Length	Blast Hit	Species	Strain	Hit_start	Hit_end	Ident	Similarity (%)
S1	KT992358	NGS	1530	NR_102509	S.marcescens	WW4	1	1530	1523	99.5425
S5	KT992366	NGS	1066	NR_102509	S.marcescens	WW4	465	1530	1064	99.8124
S8	KT992361	NGS	1530	NR_102509	S.marcescens	WW4	1	1530	1528	99.8693
S13	KT992373	NGS	1530	NR_102509	S.marcescens	WW4	1	1530	1526	99.7386
S2	KT000416	PCR	973	NR_044385	S.marcescens	DZ0503SBS1	391	1363	969	99.5889
S3	KT000417	PCR	973	NR_044385	S.marcescens	DZ0503SBS1	391	1363	969	99.5889
S4	KT000422	PCR	973	NR_044385	S.marcescens	DZ0503SBS1	391	1363	969	99.5889
S6	KT000418	PCR	973	NR_102509	S.marcescens	WW4	390	1362	970	99.6917
S7	KT000419	PCR	973	NR_114043	S.marcescens	NBRC 102204	370	1342	973	100
S9	KT000421	PCR	973	NR_114043	S.marcescens	NBRC 102204	370	1342	972	99.8972
S10	KT000424	PCR	973	NR_102509	S.marcescens	WW4	390	1362	973	100
S11	KT000425	PCR	973	NR_102509	S.marcescens	WW4	390	1362	972	99.8972
S12	KT000426	PCR	973	NR_114043	S.marcescens	NBRC 102204	370	1342	972	99.8972
S14	KT000428	PCR	973	NR_114043	S.marcescens	NBRC 102204	370	1342	972	99.8972
Sup Table 2: Blast of 16S rDNA sequences versus NCBI Genomes database
Sample	Accession	Methods	Length	Blast Hit	Species	Strain	Hit_start	Hit_end	Ident	Similarity (%)
S1	KT992358	NGS	1530	NZ_KI929263	S.marcescens	BIDMC 44	3135139	3136668	1529	99.9346
S5	KT992366	NGS	1066	NZ_HG326223	S.marcescens	Db11	4680714	4681779	1066	100
S8	KT992361	NGS	1530	NZ_CP013046	S.marcescens	B3R3	713843	715372	1529	99.9346
S13	KT992373	NGS	1530	NZ_KN050642	S.marcescens	CDC_813-60	375752	374223	1529	99.9346
S2	KT000416	PCR	973	NZ_KI929263	S.marcescens	BIDMC 44	3135528	3136500	973	100
S3	KT000417	PCR	973	NZ_KI929263	S.marcescens	BIDMC 44	3135528	3136500	973	100
S4	KT000422	PCR	973	NZ_KI929263	S.marcescens	BIDMC 44	3135528	3136500	973	100
S6	KT000418	PCR	973	NZ_AP013063	S.marcescens	SM39	3448912	3447940	971	99.7945
S7	KT000419	PCR	973	NZ_HG326223	S.marcescens	Db11	4680639	4681611	973	100
S10	KT000421	PCR	973	NZ_AP013063	S.marcescens	SM39	4108705	4107733	973	100
S11	KT000424	PCR	973	NZ_AP013063	S.marcescens	SM39	4108705	4107733	972	99.8972
S12	KT000425	PCR	973	NZ_HG326223	S.marcescens	Db11	4680639	4681611	972	99.8972
S14	KT000426	PCR	973	NZ_HG326223	S.marcescens	Db11	4680639	4681611	972	99.8972
S9	KT000428	PCR	973	NZ_HG326223	S.marcescens	Db11	4680639	4681611	972	99.8972
Sup Table 3: Blast of groEL sequences versus NCBI Genomes database
Sample	Accession	Methods	Length	Blast Hit	Species	Strain	Hit_start	Hit_end	Ident	Similarity (%)
S1	KT992356	NGS	1647	NC_020211	S.marcescens	WW4	404665	406311	1644	99.8179
S5	KT992365	NGS	1647	NZ_KI929259	S.marcescens	BIDMC 50	55429	57075	1635	99.2714
S8	KT992363	NGS	1647	NZ_JPUX01000001	S.nematodiphila	DSM 21420	594959	596605	1647	100
S13	KT992370	NGS	1647	NZ_KE560345	S.marcescens	LCT-SM166	56476	58122	1640	99.575
S2	KX056017	PCR	755	NZ_JPUX01000001	S.nematodiphila	DSM 21420	595112	595866	755	100
S3	KX056012	PCR	755	NZ_JPUX01000001	S.nematodiphila	DSM 21420	595112	595866	755	100
S6	KX056011	PCR	755	NZ_JPUX01000001	S.nematodiphila	DSM 21420	595112	595866	755	100
S7	KX056015	PCR	755	NZ_JPUX01000001	S.nematodiphila	DSM 21420	595112	595866	755	100
S10	KX056014	PCR	755	NZ_JPUX01000001	S.nematodiphila	DSM 21420	595112	595866	755	100
S11	KX056013	PCR	755	NZ_JPUX01000001	S.nematodiphila	DSM 21420	595112	595866	755	100
S4	KX056020	PCR	755	NZ_JTBU01000001	S.marcescens	FDAARGOS_62	1614205	1613451	752	99.6026
S12	KX056016	PCR	755	NZ_JTBU01000001	S.marcescens	FDAARGOS_62	1614205	1613451	752	99.6026
S14	KX056019	PCR	755	NZ_JTBU01000001	S.marcescens	FDAARGOS_62	1614205	1613451	752	99.6026
S9	KX056018	PCR	755	NZ_KE560345	S.marcescens	LCT-SM166	56629	57383	752	99.6026
Sup Table 4: Blast of gyrB sequences versus NCBI Genomes database
Sample	Accession	Methods	Length	Blast Hit	Species	Strain	Hit_start	Hit_end	Ident	Similarity (%)
S1	KT992359	NGS	2415	NC_020211	S.marcescens	WW4	35574	37988	2407	99.6687
S5	KT992369	NGS	2415	NZ_HG326223	S.marcescens	Db11	4438792	4441206	2406	99.6273
S8	KT992362	NGS	2415	NC_020211	S.marcescens	WW4	35574	37988	2404	99.5445
S13	KT992372	NGS	2415	NZ_KN050642	S.marcescens	CDC_813-60	635898	633484	2410	99.793
S2	KX056001	PCR	745	NZ_CP012639	S.marcescens	RSC-14	2074971	2075715	743	99.7315
S3	KX056002	PCR	745	NZ_CP012639	S.marcescens	RSC-14	2074971	2075715	743	99.7315
S6	KX056003	PCR	745	NZ_CP012639	S.marcescens	RSC-14	2074971	2075715	743	99.7315
S7	KX056004	PCR	745	NZ_CP012639	S.marcescens	RSC-14	2074971	2075715	743	99.7315
S10	KX056005	PCR	745	NZ_CP013046	S.marcescens	B3R3	443530	442786	745	100
S11	KX056006	PCR	745	NZ_CP013046	S.marcescens	B3R3	443530	442786	745	100
S4	KX056009	PCR	745	NZ_KN050642	S.marcescens	CDC_813-60	634991	635735	743	99.7315
S12	KX056007	PCR	745	NZ_KN050642	S.marcescens	CDC_813-60	634991	635735	743	99.7315
S14	KX056008	PCR	745	NZ_KN050642	S.marcescens	CDC_813-60	634991	635735	743	99.7315
S9	KX056010	PCR	745	NZ_KN050642	S.marcescens	CDC_813-60	634991	635735	742	99.5973
Sup Table 5: Blast of recA sequences versus NCBI Genomes database
Sample	Accession	Methods	Length	Blast Hit	Species	Strain	Hit_start	Hit_end	Ident	Similarity (%)
S1	KT992357	NGS	1065	NC_020211	S.marcescens	WW4	925691	926755	1053	98.8732
S5	KT992368	NGS	1065	NZ_HG326223	S.marcescens	Db11	179686	180750	1064	99.9061
S8	KT992360	NGS	1065	NZ_CP013046	S.marcescens	B3R3	1368977	1370041	1055	99.061
S13	KT992371	NGS	1065	NZ_KN050642	S.marcescens	CDC_813-60	5004284	5005348	1065	100
S2	KX056027	PCR	762	NC_020211	S.marcescens	WW4	925833	926594	758	99.4751
S3	KX056022	PCR	762	NC_020211	S.marcescens	WW4	925833	926594	758	99.4751
S6	KX056021	PCR	762	NC_020211	S.marcescens	WW4	925833	926594	758	99.4751
S7	KX056025	PCR	762	NC_020211	S.marcescens	WW4	925833	926594	758	99.4751
S10	KX056024	PCR	762	NZ_JPUX01000001	S.nematodiphila	DSM 21420	1081934	1082695	762	100
S11	KX056023	PCR	762	NZ_JPUX01000001	S.nematodiphila	DSM 21420	1081934	1082695	762	100
S4	KX056030	PCR	762	NZ_KN050642	S.marcescens	CDC_813-60	5004426	5005187	762	100
S12	KX056026	PCR	762	NZ_KN050642	S.marcescens	CDC_813-60	5004426	5005187	762	100
S14	KX056029	PCR	762	NZ_KN050642	S.marcescens	CDC_813-60	5004426	5005187	762	100
S9	KX056028	PCR	659	NZ_KN050642	S.marcescens	CDC_813-60	5004426	5005084	659	100
Sup Table 6: Blast of rpoB sequences versus NCBI Genomes database
Sample	Accession	Methods	Length	Blast Hit	Species	Strain	Hit_start	Hit_end	Ident	Similarity (%)	Note
S1	KT992355	NGS	4029	NZ_CP013046	S.marcescens	B3R3	729366	733394	4001	99.305
S5	KT992367	NGS	4029	NZ_HG326223	S.marcescens	Db11	4695885	4699913	4020	99.7766
S8	KT992364	NGS	4029	NZ_JH670250	S.marcescens	LCT-SM213	3529612	3525584	4015	99.6525
S13	KT992374	NGS	4029	NZ_KN050642	S.marcescens	CDC_813-60	360161	356133	4028	99.9752
S2	KX056037	PCR	763	NZ_CP013046	S.marcescens	B3R3	729515	730277	760	99.6068	SN,SU
S3	KX056032	PCR	763	NZ_CP013046	S.marcescens	B3R3	729515	730277	760	99.6068	SN,SU
S6	KX056031	PCR	763	NZ_CP013046	S.marcescens	B3R3	729515	730277	760	99.6068	SN,SU
S7	KX056035	PCR	763	NZ_CP013046	S.marcescens	B3R3	729515	730277	760	99.6068	SN,SU
S10	KX056034	PCR	763	NZ_CP013046	S.marcescens	B3R3	729515	730277	763	100	SN
S11	KX056033	PCR	763	NZ_CP013046	S.marcescens	B3R3	729515	730277	763	100	SN
S4	KX056040	PCR	763	NZ_KN050642	S.marcescens	CDC_813-60	360012	359250	763	100
S12	KX056036	PCR	763	NZ_KN050642	S.marcescens	CDC_813-60	360012	359250	763	100
S14	KX056039	PCR	763	NZ_KN050642	S.marcescens	CDC_813-60	360012	359250	763	100
S9	KX056038	PCR	763	NZ_KN050642	S.marcescens	CDC_813-60	360012	359250	762	99.8689
SN: Same identities versus S.nematodiphila DSM 21420.
SU: Same identities versus S.ureilytica Lr5/4
